# Supplementary material for: Immunogenicity of prime-boost protein subunit vaccine strategies against SARS-CoV-2 in mice and macaques
Source: Nat Commun. 2021 Mar 3;12:1403. doi: 10.1038/s41467-021-21665-8 (PMC7930087; doi:10.1038/s41467-021-21665-8)
Supplement: Supplementary file 3 — Source Data [file 41467_2021_21665_MOESM3_ESM.xlsx]

## Sheet: Figure 1
Panel A	Panel A	OVA (OVA)	S(OVA)	RBD (OVA)	S (S)	S (RBD)	RBD (1.0) (S)	RBD (1.0) (RBD)	Degly S	Degly RBD	Panel B	OVA	S	RBD		Panel C	OVA	Spike	RBD		Panel D		OVA	Spike	RBD		Panel E	OVA	Spike	RBD		Panel F	Non-RBD	RBD
Serum Endpoint (1/10X)	ELISA Endoint Titre	3741.95	100	100	125956	15608.5	100	100	311754	3083.97	MN Endoint Titre	10	10	10		% GL7+ of B220+IgD-	32.6	47	15.2		% of B220+IgD-GL7+CD38lo	S+RBD-	0.314	15.7	0.758		%CXCR5++BCL-6+	0.37	0.34	0.26		%OX-40++CD25+	24.8	10.4
		18608.4	100	100	81889.7	6416.68	100	100	299306	6827.24		10	10	10			37.6	63	25.4				0.179	16.2	0			0.55	0.52	0.1			19.5	6.65
		32697.4	100	100	142512	4214.28	138.273	351.515	265920	3461.93		10	10	10			28.6	57.1	17.7				0.383	14.1	0			0.24	0.63	0.095			7.08	3.74
		17731.4	100	100	137412	10811.1	100	123.42	130353	2151.98		10	32	10			31.8	51.3	13.2				0.136	13.6	2.5			0.25	0.23	0.18			14.3	4.3
		8465.83	100	100	152720	9378.64	100	100	124519	10603.4		10	10	10			32.1	50.1	25.7				0.0932	21.4	0			0.3	0.32	0.13			20.47	11.67
					706629	10427.3	100	112.678				10	10	10			43.4	55.1	8.68				0.923	29	1.05			0.57	0.86	0.057
					475341	12489.1	100	100				10	32	10			22.9	60	7.98				0.531	25.4	2.22			0.19	1.38	0.11		%CD154+	20.18	3.62
					219644	8765.4	100	100				10	10	10			27	63.8	19.7				0.524	21.7	0.233			0.37	1.21	0.13			17.3	0.2
					218970		100	100				10	40	10			39.5	60.8	16.6				1.38	22.6	0.61			0.45	1.02	0.17			16.65	4
					456578	20497.7	157.805	410.358				10	25	10			29.6	60	15.1				0.956	30.1	2.55			0.38	1.06	0.15			18.36	2.16
																																	20.85	2.37
																						S+RBD+	0	1.67	0
																							0	2.14	0		BCL6 MFI	4924	5359	4159
																							0	0.203	0			4672	5439	4398
																							0	3.07	0			4761	5060	4643
																							0	0	0			4771	5246	4500
																							0.154	0.687	0			4852	5580	4731
																							0	0.554	1.11			4841	5169	3839
																							0	1.86	0			4490	5370	4308
																							0	2.66	0.203			4435	5029	4108
																							0	0.582	0			4751	5381	4176
																												4537	4903	4924

## Sheet: Figure 2
Panel A	OVA-OVA (S)	OVA-OVA (RBD)	OVA-OVA (OVA)	SS (S)	SS (RBD)	SS (OVA)	RR (S)	RR (RBD)	RR (OVA)	SR (S)	SR (RBD)	SR (OVA)	RS (S)	RS (RBD)	RS (OVA)		Panel B	OVA-OVA	RBD-RBD	RBD-Spike	Spike-RBD	Spike-Spike		Panel C	OVA-OVA	Spike-Spike	RBD-RBD	Spike-RBD	RBD-Spike		Panel D	OVA-OVA	RBD-RBD	RBD-Spike	Spike-RBD	Spike-Spike		Panel E		OVA-OVA	RBD-RBD	RBD-Spike	Spike-RBD	Spike-Spike		Panel F	OVA-OVA	RBD-RBD	RBD-Spike
Serum Endpoint (1/10X)	100	100	970969	3.76678e+06	138646	100	52801.9	77495.2	100	961750	510669	100	214635	17836	100		ACE2-RBD _x000B_Inhibition (AUC)	0.2827	1.447	1.246	3.349	1.827		MN Endoint Titre	10	320	10	320	28		% GL7+ of B220+IgD-	52.2	21	45.9	54.9	62.7		% of B220+IgD-GL7+CD38lo	S+RBD-	0.616	2.97	21	5.67	19.8		%CXCR5++BCL-6+	0.39	0.31	0.47
	100	100	1.14876e+06	4.19427e+06	146951	100	69363.6	73313.6	100	807141	1023677	100	103681	29912.9	100			0.5051	1.91	1.139	2.828	1.8			10	127	10	226	32			59.8	20.6	59.1	43.8	63.5				0.689	1.74	20.8	1.54	15.4			0.65	0.21	0.79
	100	100	529454	1.92423e+06	254285	110	45015.1	62272.1	100	380756	212755	100	91569.6	19813.3	110			0.5499	1.346	1.186	2.749	2.528			10	160	10	320	40			47.8	29.6	55	53.4	62.1				0.337	1.26	20	3.35	9.92			0.69	0.39	0.58
	100	100	1.2797e+06	1.08535e+06	43588	100	29382.7	34604.2	100	1.19349e+06	1200546	100	98934.2	21357.1	100			0.4141	1.345	1.184	3.216	1.027			10	80	10	640	32			58.4	20.2	57.5	51.2	42.3				0.609	1.67	16.4	2.26	5.43			0.24	0.19	0.27
	100	100	959423	3.28202e+06	239189	100	28242.7	34828.2	100	455280	430018	100	170823	44981.5	100			0.5829	1.23	1.406	2.736	2.248			10	113	10	113	10			52	22	45.7	50	49.4				0.324	0.871	12.8	2.81	11.2			0.36	0.16	0.65
	510.302	128.71	4255117	304327	77629.5	100	100869	153760	100	1263218	1489291	100	286393	12126.4	100			0.5425	1.946	0.8995	3.38	1.73			10	50	40	905	10			52.6	18.3	57.6	52.6	33.5				0.798	3.54	15.4	2.99	9.97			0.68	0.28	1.32
	100	100	2591005	3180858	337382	100	77888.8	99227.2	100	2358620	1268385	100	535028	21926.1	100			0.384	1.745	1.481	3.579	3.089			10	101	10	3620	32			61.9	37.7	53.4	52.8	46.1				0.49	1.23	10.8	2.1	9.02			1.24	0.62	0.69
	520.703	167.156	1059100	3581432	216807	110	61674.2	98102.1	110	1270503	2130891	110	324014	25732.4	110			0.3355	2.193	1.448	3.447	3.174			10	226	25	403	32			50.5	49.2	47.8	54.3	45				0.563	2.25	19	4.91	14			0.9	0.88	1.05
	276.538	100	5008229	2364073	310323	100	59854.8	119274	100	968648	845666	100	464228	21411.4	100			0.4834	2.113	1.295	3.465	3.287			10	254	28	508	20			46.5	22.7	57.7	56.6	45.7				0.334	3.01	24.1	5.12	9.61			0.91	0.53	1.45
	233.601	100	8733901	2260039	746360	100	67082	106365	100	868342	911486	100	510072	22435.8	100			0.6542	2.056	1.286	3.074	3.486			10	254	10	226	40			52.2	29.1	43.7	48.6	51.1				0.59	1.92	27	2.24	14			0.74	0.43	0.69
																																						% of B220+IgD-GL7+CD38lo	S+RBD+	0.0324	2.27	0.544	5.96	6.73
																																								0.0209	10.6	2.63	5.52	0.676
																																								0	3.84	1.41	6.56	1.05
																																								0.101	7.51	1.41	4.96	3.8
																																								0	10.8	2.62	7.02	1.36
																																								0	19.3	0.72	15.9	6.11
																																								0	3.75	0.986	15.5	12.3
																																								0.0296	3.08	0.921	11.3	1.92
																																								0	15.3	2.95	13.8	0.588
																																								0	8.63	0.205	5.69	8.25
[truncated: 2 more columns]

## Sheet: Figure 3
Panel A												Panel D	RBD-RBD	Spike-Spike	Spike-RBD		Panel E		RBD-RBD	Spike-Spike	Spike-RBD		Panel F
Serum Endpoint (1/10X)	S											% of CD20+IgD-	17.4	23.4	7.5		% of CD20+IgD-Ki67+BCL6++	S+RBD-	0.272	4.81	9.11		Animal	%CXCR5++PD-1++	%Ki67+
		Day	NM269 (SR)	NM88 (SR)	NM11 (SR)	NM283 (SS)	NM295 (SS)	NM89 (SS)	NM224 (RR)	NM251 (RR)			7.86	28.7	27.8				0.11	7.71	0.817		11	14.9	12.2
		0	217.736	100	100	100	100	165.115	100	100				18.5	22.6					3.41	13.6		88	19.6	14
		7	127.752	100	100	100	100	208.704	100	100													89	11.1	15.9
		14	7548.65	1941.07		1249.68	2896.86											S+RBD+	23.1	4.43	9.02		224	7.07	16
		28	7458.07	601.648	789.63	783.039	1857.57	1163.58	396.369	3879.65									22.3	3.88	7.73		251	8.26	6.47
		41	62879.9	4630.24	12482.7	12428	56358.1	5686.21	7169.58	21913.4										2.03	11.4		269	11.7	9
																							283	11.8	11
																							295	3.18	27.3
	RBD
		Day	NM269 (SR)	NM88 (SR)	NM11 (SR)	NM283 (SS)	NM295 (SS)	NM89 (SS)	NM224 (RR)	NM251 (RR)
		0	312.389	100	100	100	100	344.055	100	100
		7	187.403	100	100	100	100	448.173	100	100													Panel G
		14	3187.15	243.219		304.787	1475.78																Animal	Non-RBD AIM	RBD AIM
		28	3987.67	179.421	100	184.914	822.976	1302.27	305.245	3805.78													11	2.7	0.88
		41	37702.2	4005.6	6271.21	2315.41	22312.4	5622.58	5111.32	20727.6													88	1.12	3.77
																							89	2.04	9.96
																							224		8.53
Panel B																							251		8.54
ACE2-RBD Inhibition (AUC)		Baseline	D7	D14	D28	D41																	269	0	1.03
	NM224	1.382	1.255	-	1.335	1.999																	283	5.07	10.47
	NM251	0.6653	0.8264	-	1.054	2.529																	295	9.33	3.19
	NM89	0.8723	0.8746	-	1.152	1.811
	NM283	0.8563	0.891	0.851	0.9285	1.24
	NM295	0.8509	0.8539	1.076	0.6475	2.155																	Panel H		RBD-RBD	Spike-Spike	Spike-RBD
	NM11	1.112	0.735	-	0.7055	1.35																	% of CD20+IgD-	S+RBD-	0.192	0.371	0.121
	NM88	0.7538	0.9596	0.9073	0.8309	0.9715																			0.193	0.321	0.107
	NM269	0.8144	0.8072	1.059	1.105	2.811																				0.489	0.231
																								S+RBD+	0.0221	0.118	0.0216
																									0.0608	0.0435	0.0443
Panel C																										0.178	0.143
MN Endpoint Titre	Day	NM269 (SR)	NM88 (SR)	NM11 (SR)	NM283 (SS)	NM295 (SS)	NM89 (SS)	NM224 (RR)	NM251 (RR)
	0	10	10	10	10	10	10	10	10
	7	10	10	10	10	10	10	10	10
	14	28	10		10	10
	28	40	10	10	10	10	25	10	25														Panel I	Tmem		cTFH
	41	254	101	160	202	160	202	202	320														Animal	Non-RBD AIM	RBD AIM	Non-RBD AIM	RBD AIM
																							11	0.12	0.13	0.103	0.063
																							88	0.047	0.127	0.1	0.13
																							89	0.34	0.18	0.04	0.05
																							224		0		0.012
																							251		0.31		0.15
																							269	0.16	0.16	0.227	0.237
																							283	0.31	0.16	0.27	0.15
																							295	0.61	0.55	0.69	0.3

## Sheet: Figure 4
S antibody titre											RBD antibody titre										microneutralisation titre
	human	mouse prime S	mouse RR	mouse SS	mouse SR	NHP S	NHP RR	SS	NHP SR	ADAM		human	mouse prime S	mouse RR	mouse SS	mouse SR	NHP S	NHP RR	NHP SS	NHP SR		human	mouse prime S	mouse RR	mouse SS	mouse SR	NHP S	NHP RR	NHP SS	NHP SR
	278.192	125956	52801.9	3.76678e+06	961750	1250	7169.58	12428	62880	99567.6		199.334	15608.5	77495.2	138646	510669	305	5111.32	2315	37702		15	10	10	320	320	40	202	202	160
	412.282	81889.7	69363.6	4.19427e+06	807141	2897	21913.4	56358	4630			408.208	6416.68	73313.6	146951	1023677	1476	20727.6	22312	4006		17.5	10	10	127	226	25	320	202	101
	10739.3	142512	45015.1	1.92423e+06	380756	7549		5686	12483			18932.1	4214.28	62272.1	254285	212755	3187		5623	6271		95.5	10	10	160	320	10		160	254
	22358.5	137412	29382.7	1.08535e+06	1.19349e+06	1941						55092.6	10811.1	34604.2	43588	1200546	243					367	32	10	80	640	10
	1220.2	152720	28242.7	3.28202e+06	455280	1164						637.481	9378.64	34828.2	239189	430018	1302					30	10	10	113	113	10
	11381.5	706629	100869	304327	1263218	790						11411.6	10427.3	153760	77629.5	1263218	40					30	10	40	50	905	10
	15451.2	475341	77888.8	3180858	2358620							23486.7	12489.1	99227.2	337382	2358620						258	32	10	101	3620
	2994.78	219644	61674.2	3581432	1270503							3190.29	8765.4	98102.1	216807	1270503						42.5	10	25	226	403
	364.634	218970	59854.8	2364073	968648							168.596	20497.7	119274	310323	968648						19	40	28	254	508
	2860.56	456578	67082	2260039	868342							1292.14		106365	746360	868342						42.5	25	10	254	226
	2614.07											1132.91										19
	4907.24											2430.42										79
	10438.8											3556.96										42.5
	2455.51											537.323										38.5
	9275.92											3844.01										120
	1550.63											657.009										60
	2665.01											1219.55										52
	3314.8											1015.88										79
	2500.05											1549.03										44.5
	1493.95											301.421										30
	2015.55											674.009										25
	8407.45											4509.28										68.5
	4298.36											1898.64										85
	9111.97											4146.97										96.5
	5150.88											3407.4										82.5
	1772.91											677.889										107
	6661.48											2196.69										48.5
	2908.23											1939.83										30
	1902.09											1319.64										90.5
	16776.3											5465.25										60
	1809.53											1040.63										41
	405.285											350.827										17.5
	10059.8											1991.54										107
	624.062											388.298										39
	994.615											591.033										46
	498.619											183.685										19
	2363.09											1343.68										52
	5015.11											5464										120
	1323.75											2283.2										44.5
	1152.31											748.963										90.5
	2242.32											3209.92										26
	1657.38											2804.05										26
	2359.52											492.39										120
	2369.72											1286.15										39
	4124.56											7129										120
	4648.68											167.799										50
	855.249											397.338										30
	1212.64											314.955										22.5
	2544.65											303.721										25
	1063.16											482.596										10
	1689.52											2720.16										65
	3333.98											1857.18										44.5
	1231.19											215.243										19
	2459.01											322.323										21
	2567.6											91.5563										15
	1170.7											40820.8										88.5
												4796.49										96.5
												762.484										17.5
												24405.9										32.5
												3755.64										96.5
												3898.95										41
												148893										114
																						22.5
																						30
																						60.5
																						66.5
																						60
																						19
																						10
																						19
																						17.5
																						26

## Sheet: Supp Fig 2
ELISA Endpoints
Antigen	Spike	RBD	Spike	RBD	Spike	RBD	Spike	RBD	Spike	RBD	Spike	RBD
Group	OVA (S)	OVA (R)	Spike (S)	Spike (R)	RBD (S)	RBD (R)	OVA-OVA (S)	OVA-OVA (R)	Spike-Spike (S)	Spike-Spike(R)	RBD-RBD (S)	RBD-RBD (R)
	100	100	77900.2	199.857	100	100	100	100	1132436	40038.8	27252.7	65260.8
	100	100	76766.4	383.498	100	100	100	100	975596	190601	61268.9	99875
	100	100	127184	1284.45	100	100	100	100	2215502	309318	22878.6	37990.3
	100	100	82125.9	153.947	100	100	100	100	651234	13198.1	82821.8	152051
	100	100	51675.6	810.114	100	100	100	100	785970	133480	26075.2	45206.9

## Sheet: Supp Fig 3
Panel A	OVA (S)	OVA (R)	Spike (S)	Spike (R)	RBD (S)	RBD (R)	OVA-OVA (S)	OVA-OVA (R)	Spike-Spike (S)	Spike-Spike(R)	RBD-RBD (S)	RBD-RBD (R)		Panel B	OVA	S	RBD		Panel C	OVA	S	RBD		Panel D		OVA	S	RBD
Serum Endpoint (1/10X)	100	100	26496.4	468.404	100	100	100	100	1.94041e+06	317553	9026.23	9603.8		%CXCR5++BCL-6+	0.15	0.48	0.2		% GL7+ of B220+IgD-	19.2	47.4	16.4		% of B220+IgD-GL7+CD38lo	S+RBD-	0.907	9.6	0.564
	100	100	36062.3	1203.41	100	100	100	100	7.56658e+06	7118.96	16263.2	16324.7			0.3	0.59	0.27			27.7	39	16.6				0.607	16.2	0.306
	100	100	29636.7	220.028	220.153	545.98	100	100	3.81061e+06	26643	27120.9	26999			0.16	0.31	0.2			31.7	33.4	32.5				1.02	14.6	0.289
	100	100	8577.66	2413.45	112.072	100	100	100	1.18841e+06	38195.1	144719	175098			0.2	0.4	0.16			17.6	46.7	33.9				0.833	2.15	0.745
	100	100	45691.2	1031.05	100	100	100	100	2.04284e+06	2831.75	3911.23	12116.5			0.3	0.55	0.35			20.2	41.2	32.7				0.953	11.8	0.381
																									S+RBD+	0	0.0522	0
																										0.038	0	0
																										0	0	0
																										0	0.0228	0
																										0.0502	0	0

## Sheet: Supp Fig 6
Panel A	Non-RBD	RBD		Panel B	P99	P121	P129		Panel C	P7	P16	P99	P121	P129	P277	P280
%OX-40++CD25+	1.84	1.85		%OX-40++CD25+	1.01	0	0.13		%OX-40++CD25+	1.1	1.41	0.58	0.12	0.14	0.3	0.77
	1.25	0.97			1.19	0.09	0.25			0.65	0.44	0.05	0	0	0	0.55
	1.52	1.13			1.67	0.22	0.07		%CD154	0.101	0.111	0.025	0.003	0.004	0.006	0.056
	1.08	0.98			1.13	0.61	0.47			0.063	0.063	0	0	0	0.004	0.059
	1.18	1.47			1.94	0.23	0.69
%CD154	0.382	0.072		%CD154	0.097	0	0.009
	0.186	0.023			0.057	0	0.012
	0.167	0.001			0.089	0.004	0.013
	0.118	0.016			0.075	0.002	0.016
	0.219	0.025			0.193	0	0.003

## Sheet: Supp Fig 7
Panel A					Panel B	OVA	Spike	RBD		Panel C		OVA	Spike	RBD		Panel D		OVA	Spike	RBD		Panel E	OVA	Spike	RBD
Serum Endpoint (1/10x)					% BCL-6+ of B220+	7.74	9.7	2.53		% IgD- GL7+	S+RBD-	0.625	37.8	1.56		# IgD- GL7+	S+RBD-	11	964	13		%CXCR5++BCL-6+	0.4	0.22	0.096
OVA	RBD	S				4.62	14.3	1.25				0.569	24.6	0				5	2956	0			0.19	0.7	0.12
100	100	55234.6				3.77	10.4	5.16				0.639	27.1	0.462				10	750	11			0.15	0.22	0.27
100	100	30552.9				6.78	13.4	2.37				0.399	25.5	0.2				6	3738	1			0.2	0.84	0.12
100	183.123	16250.1				3.41	14.4	0.91				0.686	40.7	1.92				6	6039	1			0.15	0.64	0.07
100	100	54759.6			% GL7+ of B220+IgD-	53.3	62.5	36
100	100	57314.6				43.5	63.9	23.9			S+RBD+	0	1.14	3.59			S+RBD+	0	29	30
						44.5	62.5	43.9				0	1.21	0.365				0	146	2
						52.4	64.5	33				0	1.05	3.86				0	29	92
						33.7	73.3	13.8				0.0665	1.95	0.601				1	286	3
												0	0.317	0				0	47	0

## Sheet: Supp Fig 8
ACE2-RBD Inhibition
	OVA-OVA
Reciprocal plasma dilution	OO 1.1	OO 1.2	OO 1.3	OO 1.4	OO 1.5	OO 2.1	OO 2.2	OO 2.3	OO 2.4	OO 2.5
25	11.1	16.2	18.5	10.9	19.8	17.8	16	11.4	15.3	21
100	4.8	11.4	11.8	11	13.2	12.8	7	9.1	12	14.8
400	5	7.9	8.9	7.3	6.5	5.7	2	-2	4.7	11.3
1600	1.3	7.3	6.4	7.5	5.6	6.7	2.6	-1.3	5.3	5.6
6400	3.1	8.4	5	3.9	4.1	3.4	1.3	-1.8	2.4	6.1
25600	3.3	3.9	5.2	2.6	1.7	-0.5	-0.9	-3.7	-0.1	5.4
102400	4.3	2.6	4.9	2.2	1.3	-2.4	0.9	-2.9	-0.3	1.8
	RBD-RBD
Reciprocal plasma dilution	RR 1.1	RR 1.2	RR 1.3	RR 1.4	RR 1.5	RR 2.1	RR 2.2	RR 2.3	RR 2.4	RR 2.5
25	63.4	80.2	58.4	54.6	50.8	76.4	68.5	88.2	82	82.1
100	24.1	33.5	21.9	23.4	21.1	37.6	34.6	42.1	42.6	40.3
400	8.1	14.5	10.9	15.3	13.2	16.2	13	14.5	16.4	13.9
1600	4.2	7.9	6.5	11.1	6.8	13	5.6	10	4.1	1.2
6400	3.8	5.6	3.3	6.7	7	10.5	4	3.2	8.2	6.5
25600	-1.8	4.2	1.6	2	5.3	5.8	1.4	4	6.1	3.9
102400	-0.8	4	1.5	1.4	4.1	6.3	1.7	2.8	6.3	1.6
	Spike-Spike
Reciprocal plasma dilution	SS 1.1	SS 1.2	SS 1.3	SS 1.4	SS 1.5	SS 2.1	SS 2.2	SS 2.3	SS 2.4	SS 2.5
25	78	79.5	92.7	46	93.6	83	94.3	95	93.5	93.9
100	31.8	28.9	56.4	16	42.1	23	81.3	86.2	91	92.8
400	11.3	12.2	15.2	6.1	9.8	10.2	29.8	25.8	35.3	66.8
1600	5.1	6.1	6.8	6.3	5.9	3.4	8	9.4	9.2	18.8
6400	4.1	4.9	3.3	3.8	6.2	4.5	3.4	3.5	6	6
25600	1.3	2.9	3.2	0.7	2.6	2.2	-2.1	-1.7	2.4	6
102400	1.2	2.7	1.2	-0.1	1.7	-2.4	1	2.5	-0.7	3.3
	RBD-Spike
Reciprocal plasma dilution	RS 1.1	RS 1.2	RS 1.3	RS 1.4	RS 1.5	RS 2.1	RS 2.2	RS 2.3	RS 2.4	RS 2.5
25	56.3	52.4	57.9	51.9	62.9	40.1	65.4	65.4	57.1	53.8
100	19.3	17.4	15.4	19.9	22.2	13.6	23.2	22.1	22.3	22.2
400	7.6	5.2	6.2	6.1	9.1	7.6	12.6	9.8	4.4	11.1
1600	2.7	1.5	0.1	2.3	2.4	5.1	4.1	4.4	0	6.9
6400	3.1	0.8	-0.4	2.3	2.5	5.1	4.1	2.2	-2.1	8.3
25600	0.4	0.8	0	0.6	-1.7	-1.1	2.7	8.9	-2.4	5.5
102400	-3	0.9	0.7	1.8	2	2.1	2.3	3	0.8	5.1
	Spike-RBD
Reciprocal plasma dilution	SR 1.1	SR 1.2	SR 1.3	SR 1.4	SR 1.5	SR 2.1	SR 2.2	SR 2.3	SR 2.4	SR 2.5
25	93.8	94.3	94.4	94.8	92.9	94.7	92.1	92.9	93.1	92.3
100	92.8	68.2	66	86	66.1	93.9	92.6	91.9	92.2	78.5
400	40	26.2	18	35.6	19.5	38.8	88.8	65.2	68.5	42.9
1600	10.9	8.4	7.7	10.4	8.5	12.6	34.9	18.7	13.9	11.9
6400	5.1	5.7	5.2	6.3	4.9	6.9	9.7	6.9	6.8	6.6
25600	1.7	1.8	4	2.1	4.1	2.9	12.6	8.1	4.2	3.7
102400	1.4	2.9	1.9	2.4	4.6	2.6	5.7	4	0.1	1.6

## Sheet: Supp Fig 9
Panel A
	Spike-Spike (S)	Spike-RBD (S)	Spike-Spike (RBD)	Spike-RBD (RBD)	Spike-Spike (NTD)	Spike-RBD (NTD)
	89.6972	98.0389	32.5543	79.9279	-22.9164	20.1538
	90.1012	98.2358	20.0359	90.1713	48.1898	23.0245
	79.0226	97.9065	17.4726	89.1165	18.1835	26.1812
	83.0561	93.1102	-28.8555	66.958	-28.1914	-14.8501
	92.452	96.2711	55.4024	71.457	50.0639	-10.0215
	91.2389	96.7295	-46.5165	74.9717	-46.841	8.55346
	90.3772	92.9613	-34.2687	66.3121	9.15632	-84.5566
	83.1824	92.7811	0.63283	40.8732	-68.316	-9.35771
	87.6812	97.7224	-91.1815	82.2254	-59.8321	15.8839
	84.7512	89.6314	-44.4809	31.3267	-22.5843	10.3788
Panel B
	Spike-Spike (S)	Spike-RBD (S)	RBD-RBD (S)	Spike-Spike (RBD)	Spike-RBD (RBD)	RBD-RBD (RBD)	Spike-Spike (NTD)	Spike-RBD (NTD)	RBD-RBD (NTD)
	95.9268	99.158	99.1248	37.197	83.3678	97.7711	56.5531	19.7659	13.9789
	97.4187	93.8738	98.1597	37.7079	89.1598	98.1597	43.879	20.9339	4.4956
	97.876	90.8449		79.3033	95.407		64.0514	25.5496
Panel C	S	RBD	NTD
	91.8798	42.9221	51.8336
	91.1063	42.6699	58.36
	86.2781	19.1298	66.1056
	87.6872	27.7886	0.096201
	88.5366	60.8466	55.8241
	92.3366	48.8316	38.9161
	88.5176	36.0052	41.7939
	94.3924	27.6001	36.9056
	89.3739	29.5941	37.2911
	96.9754	38.8624	23.8094
	91.6083	41.1738	-1.72934
	89.6655	43.3955	46.0157
	90.1812	35.479	42.0976
	92.4079	36.95	8.7202
	95.3888	21.6031	37.7754
	86.0746	21.9181	36.1116

[truncated: 3 more sheets: Supp Fig 10, Supp Fig 13, Supp Fig 14]
